# Supplementary material for: Comprehensive analyses of somatic TP53 mutation in tumors with variable mutant allele frequency
Source: Sci Data. 2017 Sep 5;4:170120. doi: 10.1038/sdata.2017.120 (PMC5584393; doi:10.1038/sdata.2017.120)
Supplement: Supplementary file 1 [file sdata2017120-isa1.zip]

Archive with 3 entries (3 files):
- i_Investigation.txt
- s_study_Marsh.txt
- a_assay_Marsh.txt
