# Supplementary material for: Comprehensive analyses of somatic TP53 mutation in tumors with variable mutant allele frequency
Source: Sci Data. 2017 Sep 5;4:170120. doi: 10.1038/sdata.2017.120 (PMC5584393; doi:10.1038/sdata.2017.120)
Supplement: Supplementary file 1 [file sdata2017120-isa1.zip › i_Investigation.txt]

# Investigation File generated for Scientific Data with Investigation File Authoring Tool version 0.1.0 on 01/09/2017 - This metadata file is CC0
ONTOLOGY SOURCE REFERENCE
Term Source Name	NCBITAXON	UBERON	OBI	ERO	NCIT
Term Source File	http://data.bioontology.org/ontologies/NCBITAXON	http://data.bioontology.org/ontologies/UBERON	http://data.bioontology.org/ontologies/OBI	http://data.bioontology.org/ontologies/ERO	http://data.bioontology.org/ontologies/NCIT
Term Source Version	2016AB	releases/2014-06-15	2014-08-18	2013-08-02	17.06d
Term Source Description	National Center for Biotechnology Information (NCBI) Organismal Classification	Uber Anatomy Ontology	Ontology for Biomedical Investigations	Eagle-I Research Resource Ontology	National Cancer Institute Thesaurus
INVESTIGATION
Investigation Identifier
Investigation Title
Investigation Description
Investigation Submission Date
Investigation Public Release Date
INVESTIGATION PUBLICATIONS
Investigation PubMed ID
Investigation Publication DOI
Investigation Publication Author List
Investigation Publication Title
Investigation Publication Status
Investigation Publication Status Term Accession Number
Investigation Publication Status Term Source REF
INVESTIGATION CONTACTS
Investigation Person Last Name
Investigation Person Mid Initials
Investigation Person First Name
Investigation Person Address
Investigation Person Phone
Investigation Person Fax
Investigation Person Email
Investigation Person Affiliation
Investigation Person Roles
Investigation Person Roles Term Accession Number
Investigation Person Roles Term Source REF
STUDY
Study Identifier	10.1038/sdata.2017.120
Study Title	Comprehensive analyses of somatic TP53 mutation in tumors with variable mutant allele frequency
Study Submission Date	19/05/2017
Study Public Release Date	05/09/2017
Study Description	http://www.nature.com/articles/sdata2017120#abstract
Study File Name	s_study_Marsh.txt
Comment[Subject Keywords]	//;//;//;///
Comment[Manuscript Licence]	CC BY-4.0
Comment[Experimental Metadata Licence]	CC0
Comment[Supplementary Information File Name]	
Comment[Supplementary Information File Type]	x-zip-compressed
Comment[Supplementary Information File URL]	http://www.nature.com/articles/sdata2017120#supplementary-information
Comment[Data Repository]	The European Genome-phenome Archive
Comment[Data Record Accession]	EGAD00001003119
Comment[Data Record URI]	https://www.ebi.ac.uk/ega/datasets/EGAD00001003119
STUDY DESIGN DESCRIPTORS
Study Design Type	parallel group design	individual genetic characteristics comparison design
Study Design Type Term Accession Number	OBI:0500006	OBI:0001448
Study Design Type Term Source REF	OBI	OBI
STUDY PUBLICATIONS
Study PubMed ID	""
Study Publication DOI	doi:10.1038/srep26191
Study Publication Author List	""
Study Publication Title	""
Study Publication Status	published
Study Publication Status Term Accession Number	
Study Publication Status Term Source REF	
STUDY FACTORS
Study Factor Name	tumour type
Study Factor Type	diagnosis
Study Factor Type Term Accession Number	OGMS:0000073
Study Factor Type Term Source REF	ERO
STUDY ASSAYS
Study Assay Measurement Type	Disruptive TP53 Mutation
Study Assay Measurement Type Term Accession Number	NCIT:C125888
Study Assay Measurement Type Term Source REF	NCIT
Study Assay Technology Type	DNA sequencing
Study Assay Technology Type Term Accession Number	OBI:0000626
Study Assay Technology Type Term Source REF	OBI
Study Assay Technology Platform	""
Study Assay File Name	a_assay_Marsh.txt
STUDY PROTOCOLS
Study Protocol Name	Study Cohort	Tumor DNA Preparation	Fluidigm Access Array and Massively Parallel Sequencing (MPS) of Tumor DNA to Identify Somatic TP53 Mutations	MPS Data Analysis and Processing with HaplotypeCaller Software
Study Protocol Type	selection	DNA extraction	DNA sequencing	haplotype map construction objective
Study Protocol Type Term Accession Number	OBI:0001928	OBI:0000257	OBI:0000626	ERO:0100164
Study Protocol Type Term Source REF	OBI	ERO	OBI	ERO
Study Protocol Description				
Study Protocol URI	""	""	""	""
Study Protocol Version				
Study Protocol Parameters Name	""	""	instrument	""
Study Protocol Parameters Name Term Accession Number	""	""	""	""
Study Protocol Parameters Name Term Source REF	""	""	""	""
Study Protocol Components Name	""	""	""	""
Study Protocol Components Type	""	""	""	""
Study Protocol Components Type Term Accession Number	""	""	""	""
Study Protocol Components Type Term Source REF	""	""	""	""
STUDY CONTACTS
Study Person Last Name	Cole	Zhu	Dwight	Yu	Dickson	Gard	Maidens	Valmadre	Gill	Clifton-Bligh	Marsh
Study Person First Name	Alexander J.	Ying	Trisha	Bing	Kristie-Ann	Gregory B.	Jayne	Susan	Anthony J.	Roderick	Deborah J.
Study Person Mid Initials											
Study Person Email	""	""	""	""	""	""	""	""	""	""	deborah.marsh@sydney.edu.au
Study Person Phone											
Study Person Fax											
Study Person Address											
Study Person Affiliation	Hormones and Cancer Group, Kolling Institute of Medical Research, Royal North Shore Hospital, University of Sydney, New South Wales 2065, Sydney, Australia	Hunter New England Health, New South Wales 2305, Australia; Royal North Shore Hospital, St Leonards, New South Wales 2065, Australia	Hormones and Cancer Group, Kolling Institute of Medical Research, Royal North Shore Hospital, University of Sydney, New South Wales 2065, Sydney, Australia	Department of Medical Genomics, Royal Prince Alfred Hospital, Sydney, New South Wales 2050, Australia	Hormones and Cancer Group, Kolling Institute of Medical Research, Royal North Shore Hospital, University of Sydney, New South Wales 2065, Sydney, Australia	Department of Obstetrics and Gynaecology, Royal North Shore Hospital, St Leonards, New South Wales 2065, Australia	Department of Obstetrics and Gynaecology, Royal North Shore Hospital, St Leonards, New South Wales 2065, Australia	Mater Private and Royal North Shore Hospitals, Sydney, NSW 2065, Australia	Department of Anatomical Pathology, Royal North Shore Hospital, University of Sydney, Sydney, New South Wales 2006, Australia	Hormones and Cancer Group, Kolling Institute of Medical Research, Royal North Shore Hospital, University of Sydney, New South Wales 2065, Sydney, Australia	Hormones and Cancer Group, Kolling Institute of Medical Research, Royal North Shore Hospital, University of Sydney, New South Wales 2065, Sydney, Australia
Study Person Roles											
Study Person Roles Term Accession Number											
Study Person Roles Term Source REF											
Comment[Study Person ORCID]				0000-0001-6013-5220							0000-0001-5899-4931
Comment[Funder]											
Comment[FundRef ID]											
Comment[Funder Term Source REF]											
Comment[Grant Identifier]											
