# Supplementary material for: Comprehensive analyses of somatic TP53 mutation in tumors with variable mutant allele frequency
Source: Sci Data. 2017 Sep 5;4:170120. doi: 10.1038/sdata.2017.120 (PMC5584393; doi:10.1038/sdata.2017.120)
Supplement: Supplementary file 1 [file sdata2017120-isa1.zip › s_study_Marsh.txt]

Source Name	Characteristics[organism]	Term Source REF	Term Accession Number	Characteristics[organism part]	Term Source REF	Term Accession Number	Protocol REF	Protocol REF	Sample Name	Factor Value[tumour type]
Sydney hospital patient	Homo sapiens	NCBITAXON	NCBITaxon:9606	female gonad	UBERON	UBERON:0000992	Study Cohort	Tumor DNA Preparation	42470	HGSC
Sydney hospital patient	Homo sapiens	NCBITAXON	NCBITaxon:9606	female gonad	UBERON	UBERON:0000992	Study Cohort	Tumor DNA Preparation	42474	HGSC
Sydney hospital patient	Homo sapiens	NCBITAXON	NCBITaxon:9606	female gonad	UBERON	UBERON:0000992	Study Cohort	Tumor DNA Preparation	42478	HGSC
Sydney hospital patient	Homo sapiens	NCBITAXON	NCBITaxon:9606	female gonad	UBERON	UBERON:0000992	Study Cohort	Tumor DNA Preparation	40-05	HGSC
Sydney hospital patient	Homo sapiens	NCBITAXON	NCBITaxon:9606	female gonad	UBERON	UBERON:0000992	Study Cohort	Tumor DNA Preparation	47-05	HGSC
Sydney hospital patient	Homo sapiens	NCBITAXON	NCBITaxon:9606	female gonad	UBERON	UBERON:0000992	Study Cohort	Tumor DNA Preparation	64-05	HGSC
Sydney hospital patient	Homo sapiens	NCBITAXON	NCBITaxon:9606	female gonad	UBERON	UBERON:0000992	Study Cohort	Tumor DNA Preparation	74-05	HGSC
Sydney hospital patient	Homo sapiens	NCBITAXON	NCBITaxon:9606	female gonad	UBERON	UBERON:0000992	Study Cohort	Tumor DNA Preparation	76-05	HGSC
Sydney hospital patient	Homo sapiens	NCBITAXON	NCBITaxon:9606	female gonad	UBERON	UBERON:0000992	Study Cohort	Tumor DNA Preparation	105-06	HGSC
Sydney hospital patient	Homo sapiens	NCBITAXON	NCBITaxon:9606	female gonad	UBERON	UBERON:0000992	Study Cohort	Tumor DNA Preparation	106-06	HGSC
Sydney hospital patient	Homo sapiens	NCBITAXON	NCBITaxon:9606	female gonad	UBERON	UBERON:0000992	Study Cohort	Tumor DNA Preparation	109-06	HGSC
Sydney hospital patient	Homo sapiens	NCBITAXON	NCBITaxon:9606	female gonad	UBERON	UBERON:0000992	Study Cohort	Tumor DNA Preparation	94-06	HGSC
Sydney hospital patient	Homo sapiens	NCBITAXON	NCBITaxon:9606	female gonad	UBERON	UBERON:0000992	Study Cohort	Tumor DNA Preparation	99-06	HGSC
Sydney hospital patient	Homo sapiens	NCBITAXON	NCBITaxon:9606	female gonad	UBERON	UBERON:0000992	Study Cohort	Tumor DNA Preparation	123-07	HGSC
Sydney hospital patient	Homo sapiens	NCBITAXON	NCBITaxon:9606	female gonad	UBERON	UBERON:0000992	Study Cohort	Tumor DNA Preparation	133-07	HGSC
Sydney hospital patient	Homo sapiens	NCBITAXON	NCBITaxon:9606	female gonad	UBERON	UBERON:0000992	Study Cohort	Tumor DNA Preparation	156-07	HGSC
Sydney hospital patient	Homo sapiens	NCBITAXON	NCBITaxon:9606	female gonad	UBERON	UBERON:0000992	Study Cohort	Tumor DNA Preparation	157-07	HGSC
Sydney hospital patient	Homo sapiens	NCBITAXON	NCBITaxon:9606	female gonad	UBERON	UBERON:0000992	Study Cohort	Tumor DNA Preparation	198-08	HGSC
Sydney hospital patient	Homo sapiens	NCBITAXON	NCBITaxon:9606	female gonad	UBERON	UBERON:0000992	Study Cohort	Tumor DNA Preparation	206-08	HGSC
Sydney hospital patient	Homo sapiens	NCBITAXON	NCBITaxon:9606	female gonad	UBERON	UBERON:0000992	Study Cohort	Tumor DNA Preparation	230-08	HGSC
Sydney hospital patient	Homo sapiens	NCBITAXON	NCBITaxon:9606	female gonad	UBERON	UBERON:0000992	Study Cohort	Tumor DNA Preparation	237-08	HGSC
Sydney hospital patient	Homo sapiens	NCBITAXON	NCBITaxon:9606	female gonad	UBERON	UBERON:0000992	Study Cohort	Tumor DNA Preparation	309-09	HGSC
Sydney hospital patient	Homo sapiens	NCBITAXON	NCBITaxon:9606	female gonad	UBERON	UBERON:0000992	Study Cohort	Tumor DNA Preparation	337-09	HGSC
Sydney hospital patient	Homo sapiens	NCBITAXON	NCBITaxon:9606	female gonad	UBERON	UBERON:0000992	Study Cohort	Tumor DNA Preparation	353-09	HGSC
Sydney hospital patient	Homo sapiens	NCBITAXON	NCBITaxon:9606	female gonad	UBERON	UBERON:0000992	Study Cohort	Tumor DNA Preparation	381-09	HGSC
Sydney hospital patient	Homo sapiens	NCBITAXON	NCBITaxon:9606	female gonad	UBERON	UBERON:0000992	Study Cohort	Tumor DNA Preparation	416-09	HGSC
Sydney hospital patient	Homo sapiens	NCBITAXON	NCBITaxon:9606	female gonad	UBERON	UBERON:0000992	Study Cohort	Tumor DNA Preparation	466-10	HGSC
Sydney hospital patient	Homo sapiens	NCBITAXON	NCBITaxon:9606	female gonad	UBERON	UBERON:0000992	Study Cohort	Tumor DNA Preparation	471-10	HGSC
Sydney hospital patient	Homo sapiens	NCBITAXON	NCBITaxon:9606	female gonad	UBERON	UBERON:0000992	Study Cohort	Tumor DNA Preparation	472-10	HGSC
Sydney hospital patient	Homo sapiens	NCBITAXON	NCBITaxon:9606	female gonad	UBERON	UBERON:0000992	Study Cohort	Tumor DNA Preparation	490-10	HGSC
Sydney hospital patient	Homo sapiens	NCBITAXON	NCBITaxon:9606	female gonad	UBERON	UBERON:0000992	Study Cohort	Tumor DNA Preparation	497-10	HGSC
Sydney hospital patient	Homo sapiens	NCBITAXON	NCBITaxon:9606	female gonad	UBERON	UBERON:0000992	Study Cohort	Tumor DNA Preparation	521-10	HGSC
Sydney hospital patient	Homo sapiens	NCBITAXON	NCBITaxon:9606	female gonad	UBERON	UBERON:0000992	Study Cohort	Tumor DNA Preparation	531-10	HGSC
Sydney hospital patient	Homo sapiens	NCBITAXON	NCBITaxon:9606	female gonad	UBERON	UBERON:0000992	Study Cohort	Tumor DNA Preparation	537-10	HGSC
Sydney hospital patient	Homo sapiens	NCBITAXON	NCBITaxon:9606	female gonad	UBERON	UBERON:0000992	Study Cohort	Tumor DNA Preparation	543-10	HGSC
Sydney hospital patient	Homo sapiens	NCBITAXON	NCBITaxon:9606	female gonad	UBERON	UBERON:0000992	Study Cohort	Tumor DNA Preparation	565-10	HGSC
Sydney hospital patient	Homo sapiens	NCBITAXON	NCBITaxon:9606	female gonad	UBERON	UBERON:0000992	Study Cohort	Tumor DNA Preparation	568-10	HGSC
Sydney hospital patient	Homo sapiens	NCBITAXON	NCBITaxon:9606	female gonad	UBERON	UBERON:0000992	Study Cohort	Tumor DNA Preparation	586-11	HGSC
Sydney hospital patient	Homo sapiens	NCBITAXON	NCBITaxon:9606	female gonad	UBERON	UBERON:0000992	Study Cohort	Tumor DNA Preparation	612-11	HGSC
Sydney hospital patient	Homo sapiens	NCBITAXON	NCBITaxon:9606	female gonad	UBERON	UBERON:0000992	Study Cohort	Tumor DNA Preparation	614-11	HGSC
Sydney hospital patient	Homo sapiens	NCBITAXON	NCBITaxon:9606	female gonad	UBERON	UBERON:0000992	Study Cohort	Tumor DNA Preparation	630-11	HGSC
Sydney hospital patient	Homo sapiens	NCBITAXON	NCBITaxon:9606	female gonad	UBERON	UBERON:0000992	Study Cohort	Tumor DNA Preparation	631-11	HGSC
Sydney hospital patient	Homo sapiens	NCBITAXON	NCBITaxon:9606	female gonad	UBERON	UBERON:0000992	Study Cohort	Tumor DNA Preparation	634-11	HGSC
Sydney hospital patient	Homo sapiens	NCBITAXON	NCBITaxon:9606	female gonad	UBERON	UBERON:0000992	Study Cohort	Tumor DNA Preparation	638-11	HGSC
Sydney hospital patient	Homo sapiens	NCBITAXON	NCBITaxon:9606	female gonad	UBERON	UBERON:0000992	Study Cohort	Tumor DNA Preparation	651-11	HGSC
Sydney hospital patient	Homo sapiens	NCBITAXON	NCBITaxon:9606	female gonad	UBERON	UBERON:0000992	Study Cohort	Tumor DNA Preparation	666-11	HGSC
Sydney hospital patient	Homo sapiens	NCBITAXON	NCBITaxon:9606	female gonad	UBERON	UBERON:0000992	Study Cohort	Tumor DNA Preparation	676-11	HGSC
Sydney hospital patient	Homo sapiens	NCBITAXON	NCBITaxon:9606	female gonad	UBERON	UBERON:0000992	Study Cohort	Tumor DNA Preparation	679-11	HGSC
Sydney hospital patient	Homo sapiens	NCBITAXON	NCBITaxon:9606	female gonad	UBERON	UBERON:0000992	Study Cohort	Tumor DNA Preparation	694-11	HGSC
Sydney hospital patient	Homo sapiens	NCBITAXON	NCBITaxon:9606	female gonad	UBERON	UBERON:0000992	Study Cohort	Tumor DNA Preparation	702-11	HGSC
Sydney hospital patient	Homo sapiens	NCBITAXON	NCBITaxon:9606	female gonad	UBERON	UBERON:0000992	Study Cohort	Tumor DNA Preparation	711-11	HGSC
Sydney hospital patient	Homo sapiens	NCBITAXON	NCBITaxon:9606	female gonad	UBERON	UBERON:0000992	Study Cohort	Tumor DNA Preparation	764-12	HGSC
Sydney hospital patient	Homo sapiens	NCBITAXON	NCBITaxon:9606	female gonad	UBERON	UBERON:0000992	Study Cohort	Tumor DNA Preparation	767-12	HGSC
Sydney hospital patient	Homo sapiens	NCBITAXON	NCBITaxon:9606	female gonad	UBERON	UBERON:0000992	Study Cohort	Tumor DNA Preparation	778-12	HGSC
Sydney hospital patient	Homo sapiens	NCBITAXON	NCBITaxon:9606	female gonad	UBERON	UBERON:0000992	Study Cohort	Tumor DNA Preparation	787-12	HGSC
Sydney hospital patient	Homo sapiens	NCBITAXON	NCBITaxon:9606	female gonad	UBERON	UBERON:0000992	Study Cohort	Tumor DNA Preparation	849-13	HGSC
Sydney hospital patient	Homo sapiens	NCBITAXON	NCBITaxon:9606	female gonad	UBERON	UBERON:0000992	Study Cohort	Tumor DNA Preparation	862-13	HGSC
Sydney hospital patient	Homo sapiens	NCBITAXON	NCBITaxon:9606	female gonad	UBERON	UBERON:0000992	Study Cohort	Tumor DNA Preparation	879-13	HGSC
Sydney hospital patient	Homo sapiens	NCBITAXON	NCBITaxon:9606	female gonad	UBERON	UBERON:0000992	Study Cohort	Tumor DNA Preparation	880-13	HGSC
Sydney hospital patient	Homo sapiens	NCBITAXON	NCBITaxon:9606	female gonad	UBERON	UBERON:0000992	Study Cohort	Tumor DNA Preparation	938-13	HGSC
Sydney hospital patient	Homo sapiens	NCBITAXON	NCBITaxon:9606	female gonad	UBERON	UBERON:0000992	Study Cohort	Tumor DNA Preparation	943-13	HGSC
Sydney hospital patient	Homo sapiens	NCBITAXON	NCBITaxon:9606	female gonad	UBERON	UBERON:0000992	Study Cohort	Tumor DNA Preparation	949-13	HGSC
Sydney hospital patient	Homo sapiens	NCBITAXON	NCBITaxon:9606	female gonad	UBERON	UBERON:0000992	Study Cohort	Tumor DNA Preparation	958-13	HGSC
Sydney hospital patient	Homo sapiens	NCBITAXON	NCBITaxon:9606	female gonad	UBERON	UBERON:0000992	Study Cohort	Tumor DNA Preparation	1001-14	HGSC
Sydney hospital patient	Homo sapiens	NCBITAXON	NCBITaxon:9606	female gonad	UBERON	UBERON:0000992	Study Cohort	Tumor DNA Preparation	1004-14	HGSC
Sydney hospital patient	Homo sapiens	NCBITAXON	NCBITaxon:9606	female gonad	UBERON	UBERON:0000992	Study Cohort	Tumor DNA Preparation	966-14	HGSC
Sydney hospital patient	Homo sapiens	NCBITAXON	NCBITaxon:9606	female gonad	UBERON	UBERON:0000992	Study Cohort	Tumor DNA Preparation	969-14	HGSC
Sydney hospital patient	Homo sapiens	NCBITAXON	NCBITaxon:9606	female gonad	UBERON	UBERON:0000992	Study Cohort	Tumor DNA Preparation	985-14	HGSC
Sydney hospital patient	Homo sapiens	NCBITAXON	NCBITaxon:9606	female gonad	UBERON	UBERON:0000992	Study Cohort	Tumor DNA Preparation	881-13	HGSC
Sydney hospital patient	Homo sapiens	NCBITAXON	NCBITaxon:9606	female gonad	UBERON	UBERON:0000992	Study Cohort	Tumor DNA Preparation	695-11	HGSC
Sydney hospital patient	Homo sapiens	NCBITAXON	NCBITaxon:9606	female gonad	UBERON	UBERON:0000992	Study Cohort	Tumor DNA Preparation	493-10	HGSC
Sydney hospital patient	Homo sapiens	NCBITAXON	NCBITaxon:9606	female gonad	UBERON	UBERON:0000992	Study Cohort	Tumor DNA Preparation	427-09	HGSC
Sydney hospital patient	Homo sapiens	NCBITAXON	NCBITaxon:9606	female gonad	UBERON	UBERON:0000992	Study Cohort	Tumor DNA Preparation	544-10	LGSC
Sydney hospital patient	Homo sapiens	NCBITAXON	NCBITaxon:9606	female gonad	UBERON	UBERON:0000992	Study Cohort	Tumor DNA Preparation	624-11	LGSC
Sydney hospital patient	Homo sapiens	NCBITAXON	NCBITaxon:9606	female gonad	UBERON	UBERON:0000992	Study Cohort	Tumor DNA Preparation	909-13	LGSC
Sydney hospital patient	Homo sapiens	NCBITAXON	NCBITaxon:9606	female gonad	UBERON	UBERON:0000992	Study Cohort	Tumor DNA Preparation	730-12	LGSC
