# Supplementary material for: Comprehensive analyses of somatic TP53 mutation in tumors with variable mutant allele frequency
Source: Sci Data. 2017 Sep 5;4:170120. doi: 10.1038/sdata.2017.120 (PMC5584393; doi:10.1038/sdata.2017.120)
Supplement: Supplementary file 1 [file sdata2017120-isa1.zip › a_assay_Marsh.txt]

Sample Name	Protocol REF	Parameter Value[instrument]	Protocol REF	Assay Name	Raw Data File	Comment[Data Repository]	Comment[Data Record Accession]	Comment[Data Record URI]
42470	Fluidigm Access Array and Massively Parallel Sequencing (MPS) of Tumor DNA to Identify Somatic TP53 Mutations	Illumina MiSeq	MPS Data Analysis and Processing with HaplotypeCaller Software	42470	EGAD00001003119	The European Genome-phenome Archive	EGAD00001003119	https://www.ebi.ac.uk/ega/datasets/EGAD00001003119
42474	Fluidigm Access Array and Massively Parallel Sequencing (MPS) of Tumor DNA to Identify Somatic TP53 Mutations	Illumina MiSeq	MPS Data Analysis and Processing with HaplotypeCaller Software	42474	EGAD00001003119	The European Genome-phenome Archive	EGAD00001003119	https://www.ebi.ac.uk/ega/datasets/EGAD00001003119
42478	Fluidigm Access Array and Massively Parallel Sequencing (MPS) of Tumor DNA to Identify Somatic TP53 Mutations	Illumina MiSeq	MPS Data Analysis and Processing with HaplotypeCaller Software	42478	EGAD00001003119	The European Genome-phenome Archive	EGAD00001003119	https://www.ebi.ac.uk/ega/datasets/EGAD00001003119
40-05	Fluidigm Access Array and Massively Parallel Sequencing (MPS) of Tumor DNA to Identify Somatic TP53 Mutations	Illumina MiSeq	MPS Data Analysis and Processing with HaplotypeCaller Software	40-05	EGAD00001003119	The European Genome-phenome Archive	EGAD00001003119	https://www.ebi.ac.uk/ega/datasets/EGAD00001003119
47-05	Fluidigm Access Array and Massively Parallel Sequencing (MPS) of Tumor DNA to Identify Somatic TP53 Mutations	Illumina MiSeq	MPS Data Analysis and Processing with HaplotypeCaller Software	47-05	EGAD00001003119	The European Genome-phenome Archive	EGAD00001003119	https://www.ebi.ac.uk/ega/datasets/EGAD00001003119
64-05	Fluidigm Access Array and Massively Parallel Sequencing (MPS) of Tumor DNA to Identify Somatic TP53 Mutations	Illumina MiSeq	MPS Data Analysis and Processing with HaplotypeCaller Software	64-05	EGAD00001003119	The European Genome-phenome Archive	EGAD00001003119	https://www.ebi.ac.uk/ega/datasets/EGAD00001003119
74-05	Fluidigm Access Array and Massively Parallel Sequencing (MPS) of Tumor DNA to Identify Somatic TP53 Mutations	Illumina MiSeq	MPS Data Analysis and Processing with HaplotypeCaller Software	74-05	EGAD00001003119	The European Genome-phenome Archive	EGAD00001003119	https://www.ebi.ac.uk/ega/datasets/EGAD00001003119
76-05	Fluidigm Access Array and Massively Parallel Sequencing (MPS) of Tumor DNA to Identify Somatic TP53 Mutations	Illumina MiSeq	MPS Data Analysis and Processing with HaplotypeCaller Software	76-05	EGAD00001003119	The European Genome-phenome Archive	EGAD00001003119	https://www.ebi.ac.uk/ega/datasets/EGAD00001003119
105-06	Fluidigm Access Array and Massively Parallel Sequencing (MPS) of Tumor DNA to Identify Somatic TP53 Mutations	Illumina MiSeq	MPS Data Analysis and Processing with HaplotypeCaller Software	105-06	EGAD00001003119	The European Genome-phenome Archive	EGAD00001003119	https://www.ebi.ac.uk/ega/datasets/EGAD00001003119
106-06	Fluidigm Access Array and Massively Parallel Sequencing (MPS) of Tumor DNA to Identify Somatic TP53 Mutations	Illumina MiSeq	MPS Data Analysis and Processing with HaplotypeCaller Software	106-06	EGAD00001003119	The European Genome-phenome Archive	EGAD00001003119	https://www.ebi.ac.uk/ega/datasets/EGAD00001003119
109-06	Fluidigm Access Array and Massively Parallel Sequencing (MPS) of Tumor DNA to Identify Somatic TP53 Mutations	Illumina MiSeq	MPS Data Analysis and Processing with HaplotypeCaller Software	109-06	EGAD00001003119	The European Genome-phenome Archive	EGAD00001003119	https://www.ebi.ac.uk/ega/datasets/EGAD00001003119
94-06	Fluidigm Access Array and Massively Parallel Sequencing (MPS) of Tumor DNA to Identify Somatic TP53 Mutations	Illumina MiSeq	MPS Data Analysis and Processing with HaplotypeCaller Software	94-06	EGAD00001003119	The European Genome-phenome Archive	EGAD00001003119	https://www.ebi.ac.uk/ega/datasets/EGAD00001003119
99-06	Fluidigm Access Array and Massively Parallel Sequencing (MPS) of Tumor DNA to Identify Somatic TP53 Mutations	Illumina MiSeq	MPS Data Analysis and Processing with HaplotypeCaller Software	99-06	EGAD00001003119	The European Genome-phenome Archive	EGAD00001003119	https://www.ebi.ac.uk/ega/datasets/EGAD00001003119
123-07	Fluidigm Access Array and Massively Parallel Sequencing (MPS) of Tumor DNA to Identify Somatic TP53 Mutations	Illumina MiSeq	MPS Data Analysis and Processing with HaplotypeCaller Software	123-07	EGAD00001003119	The European Genome-phenome Archive	EGAD00001003119	https://www.ebi.ac.uk/ega/datasets/EGAD00001003119
133-07	Fluidigm Access Array and Massively Parallel Sequencing (MPS) of Tumor DNA to Identify Somatic TP53 Mutations	Illumina MiSeq	MPS Data Analysis and Processing with HaplotypeCaller Software	133-07	EGAD00001003119	The European Genome-phenome Archive	EGAD00001003119	https://www.ebi.ac.uk/ega/datasets/EGAD00001003119
156-07	Fluidigm Access Array and Massively Parallel Sequencing (MPS) of Tumor DNA to Identify Somatic TP53 Mutations	Illumina MiSeq	MPS Data Analysis and Processing with HaplotypeCaller Software	156-07	EGAD00001003119	The European Genome-phenome Archive	EGAD00001003119	https://www.ebi.ac.uk/ega/datasets/EGAD00001003119
157-07	Fluidigm Access Array and Massively Parallel Sequencing (MPS) of Tumor DNA to Identify Somatic TP53 Mutations	Illumina MiSeq	MPS Data Analysis and Processing with HaplotypeCaller Software	157-07	EGAD00001003119	The European Genome-phenome Archive	EGAD00001003119	https://www.ebi.ac.uk/ega/datasets/EGAD00001003119
198-08	Fluidigm Access Array and Massively Parallel Sequencing (MPS) of Tumor DNA to Identify Somatic TP53 Mutations	Illumina MiSeq	MPS Data Analysis and Processing with HaplotypeCaller Software	198-08	EGAD00001003119	The European Genome-phenome Archive	EGAD00001003119	https://www.ebi.ac.uk/ega/datasets/EGAD00001003119
206-08	Fluidigm Access Array and Massively Parallel Sequencing (MPS) of Tumor DNA to Identify Somatic TP53 Mutations	Illumina MiSeq	MPS Data Analysis and Processing with HaplotypeCaller Software	206-08	EGAD00001003119	The European Genome-phenome Archive	EGAD00001003119	https://www.ebi.ac.uk/ega/datasets/EGAD00001003119
230-08	Fluidigm Access Array and Massively Parallel Sequencing (MPS) of Tumor DNA to Identify Somatic TP53 Mutations	Illumina MiSeq	MPS Data Analysis and Processing with HaplotypeCaller Software	230-08	EGAD00001003119	The European Genome-phenome Archive	EGAD00001003119	https://www.ebi.ac.uk/ega/datasets/EGAD00001003119
237-08	Fluidigm Access Array and Massively Parallel Sequencing (MPS) of Tumor DNA to Identify Somatic TP53 Mutations	Illumina MiSeq	MPS Data Analysis and Processing with HaplotypeCaller Software	237-08	EGAD00001003119	The European Genome-phenome Archive	EGAD00001003119	https://www.ebi.ac.uk/ega/datasets/EGAD00001003119
309-09	Fluidigm Access Array and Massively Parallel Sequencing (MPS) of Tumor DNA to Identify Somatic TP53 Mutations	Illumina MiSeq	MPS Data Analysis and Processing with HaplotypeCaller Software	309-09	EGAD00001003119	The European Genome-phenome Archive	EGAD00001003119	https://www.ebi.ac.uk/ega/datasets/EGAD00001003119
337-09	Fluidigm Access Array and Massively Parallel Sequencing (MPS) of Tumor DNA to Identify Somatic TP53 Mutations	Illumina MiSeq	MPS Data Analysis and Processing with HaplotypeCaller Software	337-09	EGAD00001003119	The European Genome-phenome Archive	EGAD00001003119	https://www.ebi.ac.uk/ega/datasets/EGAD00001003119
353-09	Fluidigm Access Array and Massively Parallel Sequencing (MPS) of Tumor DNA to Identify Somatic TP53 Mutations	Illumina MiSeq	MPS Data Analysis and Processing with HaplotypeCaller Software	353-09	EGAD00001003119	The European Genome-phenome Archive	EGAD00001003119	https://www.ebi.ac.uk/ega/datasets/EGAD00001003119
381-09	Fluidigm Access Array and Massively Parallel Sequencing (MPS) of Tumor DNA to Identify Somatic TP53 Mutations	Illumina MiSeq	MPS Data Analysis and Processing with HaplotypeCaller Software	381-09	EGAD00001003119	The European Genome-phenome Archive	EGAD00001003119	https://www.ebi.ac.uk/ega/datasets/EGAD00001003119
416-09	Fluidigm Access Array and Massively Parallel Sequencing (MPS) of Tumor DNA to Identify Somatic TP53 Mutations	Illumina MiSeq	MPS Data Analysis and Processing with HaplotypeCaller Software	416-09	EGAD00001003119	The European Genome-phenome Archive	EGAD00001003119	https://www.ebi.ac.uk/ega/datasets/EGAD00001003119
466-10	Fluidigm Access Array and Massively Parallel Sequencing (MPS) of Tumor DNA to Identify Somatic TP53 Mutations	Illumina MiSeq	MPS Data Analysis and Processing with HaplotypeCaller Software	466-10	EGAD00001003119	The European Genome-phenome Archive	EGAD00001003119	https://www.ebi.ac.uk/ega/datasets/EGAD00001003119
471-10	Fluidigm Access Array and Massively Parallel Sequencing (MPS) of Tumor DNA to Identify Somatic TP53 Mutations	Illumina MiSeq	MPS Data Analysis and Processing with HaplotypeCaller Software	471-10	EGAD00001003119	The European Genome-phenome Archive	EGAD00001003119	https://www.ebi.ac.uk/ega/datasets/EGAD00001003119
472-10	Fluidigm Access Array and Massively Parallel Sequencing (MPS) of Tumor DNA to Identify Somatic TP53 Mutations	Illumina MiSeq	MPS Data Analysis and Processing with HaplotypeCaller Software	472-10	EGAD00001003119	The European Genome-phenome Archive	EGAD00001003119	https://www.ebi.ac.uk/ega/datasets/EGAD00001003119
490-10	Fluidigm Access Array and Massively Parallel Sequencing (MPS) of Tumor DNA to Identify Somatic TP53 Mutations	Illumina MiSeq	MPS Data Analysis and Processing with HaplotypeCaller Software	490-10	EGAD00001003119	The European Genome-phenome Archive	EGAD00001003119	https://www.ebi.ac.uk/ega/datasets/EGAD00001003119
497-10	Fluidigm Access Array and Massively Parallel Sequencing (MPS) of Tumor DNA to Identify Somatic TP53 Mutations	Illumina MiSeq	MPS Data Analysis and Processing with HaplotypeCaller Software	497-10	EGAD00001003119	The European Genome-phenome Archive	EGAD00001003119	https://www.ebi.ac.uk/ega/datasets/EGAD00001003119
521-10	Fluidigm Access Array and Massively Parallel Sequencing (MPS) of Tumor DNA to Identify Somatic TP53 Mutations	Illumina MiSeq	MPS Data Analysis and Processing with HaplotypeCaller Software	521-10	EGAD00001003119	The European Genome-phenome Archive	EGAD00001003119	https://www.ebi.ac.uk/ega/datasets/EGAD00001003119
531-10	Fluidigm Access Array and Massively Parallel Sequencing (MPS) of Tumor DNA to Identify Somatic TP53 Mutations	Illumina MiSeq	MPS Data Analysis and Processing with HaplotypeCaller Software	531-10	EGAD00001003119	The European Genome-phenome Archive	EGAD00001003119	https://www.ebi.ac.uk/ega/datasets/EGAD00001003119
537-10	Fluidigm Access Array and Massively Parallel Sequencing (MPS) of Tumor DNA to Identify Somatic TP53 Mutations	Illumina MiSeq	MPS Data Analysis and Processing with HaplotypeCaller Software	537-10	EGAD00001003119	The European Genome-phenome Archive	EGAD00001003119	https://www.ebi.ac.uk/ega/datasets/EGAD00001003119
543-10	Fluidigm Access Array and Massively Parallel Sequencing (MPS) of Tumor DNA to Identify Somatic TP53 Mutations	Illumina MiSeq	MPS Data Analysis and Processing with HaplotypeCaller Software	543-10	EGAD00001003119	The European Genome-phenome Archive	EGAD00001003119	https://www.ebi.ac.uk/ega/datasets/EGAD00001003119
565-10	Fluidigm Access Array and Massively Parallel Sequencing (MPS) of Tumor DNA to Identify Somatic TP53 Mutations	Illumina MiSeq	MPS Data Analysis and Processing with HaplotypeCaller Software	565-10	EGAD00001003119	The European Genome-phenome Archive	EGAD00001003119	https://www.ebi.ac.uk/ega/datasets/EGAD00001003119
568-10	Fluidigm Access Array and Massively Parallel Sequencing (MPS) of Tumor DNA to Identify Somatic TP53 Mutations	Illumina MiSeq	MPS Data Analysis and Processing with HaplotypeCaller Software	568-10	EGAD00001003119	The European Genome-phenome Archive	EGAD00001003119	https://www.ebi.ac.uk/ega/datasets/EGAD00001003119
586-11	Fluidigm Access Array and Massively Parallel Sequencing (MPS) of Tumor DNA to Identify Somatic TP53 Mutations	Illumina MiSeq	MPS Data Analysis and Processing with HaplotypeCaller Software	586-11	EGAD00001003119	The European Genome-phenome Archive	EGAD00001003119	https://www.ebi.ac.uk/ega/datasets/EGAD00001003119
612-11	Fluidigm Access Array and Massively Parallel Sequencing (MPS) of Tumor DNA to Identify Somatic TP53 Mutations	Illumina MiSeq	MPS Data Analysis and Processing with HaplotypeCaller Software	612-11	EGAD00001003119	The European Genome-phenome Archive	EGAD00001003119	https://www.ebi.ac.uk/ega/datasets/EGAD00001003119
614-11	Fluidigm Access Array and Massively Parallel Sequencing (MPS) of Tumor DNA to Identify Somatic TP53 Mutations	Illumina MiSeq	MPS Data Analysis and Processing with HaplotypeCaller Software	614-11	EGAD00001003119	The European Genome-phenome Archive	EGAD00001003119	https://www.ebi.ac.uk/ega/datasets/EGAD00001003119
630-11	Fluidigm Access Array and Massively Parallel Sequencing (MPS) of Tumor DNA to Identify Somatic TP53 Mutations	Illumina MiSeq	MPS Data Analysis and Processing with HaplotypeCaller Software	630-11	EGAD00001003119	The European Genome-phenome Archive	EGAD00001003119	https://www.ebi.ac.uk/ega/datasets/EGAD00001003119
631-11	Fluidigm Access Array and Massively Parallel Sequencing (MPS) of Tumor DNA to Identify Somatic TP53 Mutations	Illumina MiSeq	MPS Data Analysis and Processing with HaplotypeCaller Software	631-11	EGAD00001003119	The European Genome-phenome Archive	EGAD00001003119	https://www.ebi.ac.uk/ega/datasets/EGAD00001003119
634-11	Fluidigm Access Array and Massively Parallel Sequencing (MPS) of Tumor DNA to Identify Somatic TP53 Mutations	Illumina MiSeq	MPS Data Analysis and Processing with HaplotypeCaller Software	634-11	EGAD00001003119	The European Genome-phenome Archive	EGAD00001003119	https://www.ebi.ac.uk/ega/datasets/EGAD00001003119
638-11	Fluidigm Access Array and Massively Parallel Sequencing (MPS) of Tumor DNA to Identify Somatic TP53 Mutations	Illumina MiSeq	MPS Data Analysis and Processing with HaplotypeCaller Software	638-11	EGAD00001003119	The European Genome-phenome Archive	EGAD00001003119	https://www.ebi.ac.uk/ega/datasets/EGAD00001003119
651-11	Fluidigm Access Array and Massively Parallel Sequencing (MPS) of Tumor DNA to Identify Somatic TP53 Mutations	Illumina MiSeq	MPS Data Analysis and Processing with HaplotypeCaller Software	651-11	EGAD00001003119	The European Genome-phenome Archive	EGAD00001003119	https://www.ebi.ac.uk/ega/datasets/EGAD00001003119
666-11	Fluidigm Access Array and Massively Parallel Sequencing (MPS) of Tumor DNA to Identify Somatic TP53 Mutations	Illumina MiSeq	MPS Data Analysis and Processing with HaplotypeCaller Software	666-11	EGAD00001003119	The European Genome-phenome Archive	EGAD00001003119	https://www.ebi.ac.uk/ega/datasets/EGAD00001003119
676-11	Fluidigm Access Array and Massively Parallel Sequencing (MPS) of Tumor DNA to Identify Somatic TP53 Mutations	Illumina MiSeq	MPS Data Analysis and Processing with HaplotypeCaller Software	676-11	EGAD00001003119	The European Genome-phenome Archive	EGAD00001003119	https://www.ebi.ac.uk/ega/datasets/EGAD00001003119
679-11	Fluidigm Access Array and Massively Parallel Sequencing (MPS) of Tumor DNA to Identify Somatic TP53 Mutations	Illumina MiSeq	MPS Data Analysis and Processing with HaplotypeCaller Software	679-11	EGAD00001003119	The European Genome-phenome Archive	EGAD00001003119	https://www.ebi.ac.uk/ega/datasets/EGAD00001003119
694-11	Fluidigm Access Array and Massively Parallel Sequencing (MPS) of Tumor DNA to Identify Somatic TP53 Mutations	Illumina MiSeq	MPS Data Analysis and Processing with HaplotypeCaller Software	694-11	EGAD00001003119	The European Genome-phenome Archive	EGAD00001003119	https://www.ebi.ac.uk/ega/datasets/EGAD00001003119
702-11	Fluidigm Access Array and Massively Parallel Sequencing (MPS) of Tumor DNA to Identify Somatic TP53 Mutations	Illumina MiSeq	MPS Data Analysis and Processing with HaplotypeCaller Software	702-11	EGAD00001003119	The European Genome-phenome Archive	EGAD00001003119	https://www.ebi.ac.uk/ega/datasets/EGAD00001003119
711-11	Fluidigm Access Array and Massively Parallel Sequencing (MPS) of Tumor DNA to Identify Somatic TP53 Mutations	Illumina MiSeq	MPS Data Analysis and Processing with HaplotypeCaller Software	711-11	EGAD00001003119	The European Genome-phenome Archive	EGAD00001003119	https://www.ebi.ac.uk/ega/datasets/EGAD00001003119
764-12	Fluidigm Access Array and Massively Parallel Sequencing (MPS) of Tumor DNA to Identify Somatic TP53 Mutations	Illumina MiSeq	MPS Data Analysis and Processing with HaplotypeCaller Software	764-12	EGAD00001003119	The European Genome-phenome Archive	EGAD00001003119	https://www.ebi.ac.uk/ega/datasets/EGAD00001003119
767-12	Fluidigm Access Array and Massively Parallel Sequencing (MPS) of Tumor DNA to Identify Somatic TP53 Mutations	Illumina MiSeq	MPS Data Analysis and Processing with HaplotypeCaller Software	767-12	EGAD00001003119	The European Genome-phenome Archive	EGAD00001003119	https://www.ebi.ac.uk/ega/datasets/EGAD00001003119
778-12	Fluidigm Access Array and Massively Parallel Sequencing (MPS) of Tumor DNA to Identify Somatic TP53 Mutations	Illumina MiSeq	MPS Data Analysis and Processing with HaplotypeCaller Software	778-12	EGAD00001003119	The European Genome-phenome Archive	EGAD00001003119	https://www.ebi.ac.uk/ega/datasets/EGAD00001003119
787-12	Fluidigm Access Array and Massively Parallel Sequencing (MPS) of Tumor DNA to Identify Somatic TP53 Mutations	Illumina MiSeq	MPS Data Analysis and Processing with HaplotypeCaller Software	787-12	EGAD00001003119	The European Genome-phenome Archive	EGAD00001003119	https://www.ebi.ac.uk/ega/datasets/EGAD00001003119
849-13	Fluidigm Access Array and Massively Parallel Sequencing (MPS) of Tumor DNA to Identify Somatic TP53 Mutations	Illumina MiSeq	MPS Data Analysis and Processing with HaplotypeCaller Software	849-13	EGAD00001003119	The European Genome-phenome Archive	EGAD00001003119	https://www.ebi.ac.uk/ega/datasets/EGAD00001003119
862-13	Fluidigm Access Array and Massively Parallel Sequencing (MPS) of Tumor DNA to Identify Somatic TP53 Mutations	Illumina MiSeq	MPS Data Analysis and Processing with HaplotypeCaller Software	862-13	EGAD00001003119	The European Genome-phenome Archive	EGAD00001003119	https://www.ebi.ac.uk/ega/datasets/EGAD00001003119
879-13	Fluidigm Access Array and Massively Parallel Sequencing (MPS) of Tumor DNA to Identify Somatic TP53 Mutations	Illumina MiSeq	MPS Data Analysis and Processing with HaplotypeCaller Software	879-13	EGAD00001003119	The European Genome-phenome Archive	EGAD00001003119	https://www.ebi.ac.uk/ega/datasets/EGAD00001003119
880-13	Fluidigm Access Array and Massively Parallel Sequencing (MPS) of Tumor DNA to Identify Somatic TP53 Mutations	Illumina MiSeq	MPS Data Analysis and Processing with HaplotypeCaller Software	880-13	EGAD00001003119	The European Genome-phenome Archive	EGAD00001003119	https://www.ebi.ac.uk/ega/datasets/EGAD00001003119
938-13	Fluidigm Access Array and Massively Parallel Sequencing (MPS) of Tumor DNA to Identify Somatic TP53 Mutations	Illumina MiSeq	MPS Data Analysis and Processing with HaplotypeCaller Software	938-13	EGAD00001003119	The European Genome-phenome Archive	EGAD00001003119	https://www.ebi.ac.uk/ega/datasets/EGAD00001003119
943-13	Fluidigm Access Array and Massively Parallel Sequencing (MPS) of Tumor DNA to Identify Somatic TP53 Mutations	Illumina MiSeq	MPS Data Analysis and Processing with HaplotypeCaller Software	943-13	EGAD00001003119	The European Genome-phenome Archive	EGAD00001003119	https://www.ebi.ac.uk/ega/datasets/EGAD00001003119
949-13	Fluidigm Access Array and Massively Parallel Sequencing (MPS) of Tumor DNA to Identify Somatic TP53 Mutations	Illumina MiSeq	MPS Data Analysis and Processing with HaplotypeCaller Software	949-13	EGAD00001003119	The European Genome-phenome Archive	EGAD00001003119	https://www.ebi.ac.uk/ega/datasets/EGAD00001003119
958-13	Fluidigm Access Array and Massively Parallel Sequencing (MPS) of Tumor DNA to Identify Somatic TP53 Mutations	Illumina MiSeq	MPS Data Analysis and Processing with HaplotypeCaller Software	958-13	EGAD00001003119	The European Genome-phenome Archive	EGAD00001003119	https://www.ebi.ac.uk/ega/datasets/EGAD00001003119
1001-14	Fluidigm Access Array and Massively Parallel Sequencing (MPS) of Tumor DNA to Identify Somatic TP53 Mutations	Illumina MiSeq	MPS Data Analysis and Processing with HaplotypeCaller Software	1001-14	EGAD00001003119	The European Genome-phenome Archive	EGAD00001003119	https://www.ebi.ac.uk/ega/datasets/EGAD00001003119
1004-14	Fluidigm Access Array and Massively Parallel Sequencing (MPS) of Tumor DNA to Identify Somatic TP53 Mutations	Illumina MiSeq	MPS Data Analysis and Processing with HaplotypeCaller Software	1004-14	EGAD00001003119	The European Genome-phenome Archive	EGAD00001003119	https://www.ebi.ac.uk/ega/datasets/EGAD00001003119
966-14	Fluidigm Access Array and Massively Parallel Sequencing (MPS) of Tumor DNA to Identify Somatic TP53 Mutations	Illumina MiSeq	MPS Data Analysis and Processing with HaplotypeCaller Software	966-14	EGAD00001003119	The European Genome-phenome Archive	EGAD00001003119	https://www.ebi.ac.uk/ega/datasets/EGAD00001003119
969-14	Fluidigm Access Array and Massively Parallel Sequencing (MPS) of Tumor DNA to Identify Somatic TP53 Mutations	Illumina MiSeq	MPS Data Analysis and Processing with HaplotypeCaller Software	969-14	EGAD00001003119	The European Genome-phenome Archive	EGAD00001003119	https://www.ebi.ac.uk/ega/datasets/EGAD00001003119
985-14	Fluidigm Access Array and Massively Parallel Sequencing (MPS) of Tumor DNA to Identify Somatic TP53 Mutations	Illumina MiSeq	MPS Data Analysis and Processing with HaplotypeCaller Software	985-14	EGAD00001003119	The European Genome-phenome Archive	EGAD00001003119	https://www.ebi.ac.uk/ega/datasets/EGAD00001003119
881-13	Fluidigm Access Array and Massively Parallel Sequencing (MPS) of Tumor DNA to Identify Somatic TP53 Mutations	Illumina MiSeq	MPS Data Analysis and Processing with HaplotypeCaller Software	881-13	EGAD00001003119	The European Genome-phenome Archive	EGAD00001003119	https://www.ebi.ac.uk/ega/datasets/EGAD00001003119
695-11	Fluidigm Access Array and Massively Parallel Sequencing (MPS) of Tumor DNA to Identify Somatic TP53 Mutations	Illumina MiSeq	MPS Data Analysis and Processing with HaplotypeCaller Software	695-11	EGAD00001003119	The European Genome-phenome Archive	EGAD00001003119	https://www.ebi.ac.uk/ega/datasets/EGAD00001003119
493-10	Fluidigm Access Array and Massively Parallel Sequencing (MPS) of Tumor DNA to Identify Somatic TP53 Mutations	Illumina MiSeq	MPS Data Analysis and Processing with HaplotypeCaller Software	493-10	EGAD00001003119	The European Genome-phenome Archive	EGAD00001003119	https://www.ebi.ac.uk/ega/datasets/EGAD00001003119
427-09	Fluidigm Access Array and Massively Parallel Sequencing (MPS) of Tumor DNA to Identify Somatic TP53 Mutations	Illumina MiSeq	MPS Data Analysis and Processing with HaplotypeCaller Software	427-09	EGAD00001003119	The European Genome-phenome Archive	EGAD00001003119	https://www.ebi.ac.uk/ega/datasets/EGAD00001003119
544-10	Fluidigm Access Array and Massively Parallel Sequencing (MPS) of Tumor DNA to Identify Somatic TP53 Mutations	Illumina MiSeq	MPS Data Analysis and Processing with HaplotypeCaller Software	544-10	EGAD00001003119	The European Genome-phenome Archive	EGAD00001003119	https://www.ebi.ac.uk/ega/datasets/EGAD00001003119
624-11	Fluidigm Access Array and Massively Parallel Sequencing (MPS) of Tumor DNA to Identify Somatic TP53 Mutations	Illumina MiSeq	MPS Data Analysis and Processing with HaplotypeCaller Software	624-11	EGAD00001003119	The European Genome-phenome Archive	EGAD00001003119	https://www.ebi.ac.uk/ega/datasets/EGAD00001003119
909-13	Fluidigm Access Array and Massively Parallel Sequencing (MPS) of Tumor DNA to Identify Somatic TP53 Mutations	Illumina MiSeq	MPS Data Analysis and Processing with HaplotypeCaller Software	909-13	EGAD00001003119	The European Genome-phenome Archive	EGAD00001003119	https://www.ebi.ac.uk/ega/datasets/EGAD00001003119
730-12	Fluidigm Access Array and Massively Parallel Sequencing (MPS) of Tumor DNA to Identify Somatic TP53 Mutations	Illumina MiSeq	MPS Data Analysis and Processing with HaplotypeCaller Software	730-12	EGAD00001003119	The European Genome-phenome Archive	EGAD00001003119	https://www.ebi.ac.uk/ega/datasets/EGAD00001003119
